# Supplementary material for: Improving Bioaccessibility and Bioavailability of Isoflavone Aglycones from Chickpeas by Germination and Forming β-Cyclodextrin Inclusion Complexes
Source: Pharmaceutics. 2023 Nov 27;15(12):2684. doi: 10.3390/pharmaceutics15122684 (PMC10747479; doi:10.3390/pharmaceutics15122684)
Supplement: Supplementary file 1 [file pharmaceutics-15-02684-s001.zip]

Archive with 1 entries (1 files):
- pharmaceutics-2674348-supplementary.pdf
